# Supplementary material for: Modulation of Hoogsteen dynamics on DNA recognition
Source: Nat Commun. 2018 Apr 16;9:1473. doi: 10.1038/s41467-018-03516-1 (PMC5902632; doi:10.1038/s41467-018-03516-1)
Supplement: Supplementary file 4 — Supplementary Data 1 [file 41467_2018_3516_MOESM4_ESM.xlsx]

## Sheet: Sheet1
Construct	Residue	pH / T(°C)	On-resonance spin lock power (ω) / Off-resonance spin lock power (ω) & + {offset (Ω)} - {offset (Ω)}
E12DNA	A3C8	6.8 / 25	100, 150, 200, 250, 300, 400, 500, 600, 700, 800, 900, 1000, 1200, 1400, 1800, 2200, 2600, 3000, 3400 Hz/
			200 Hz & + {600, 500, 400, 300, 250, 200, 150, 100, 50 Hz}
			- {600, 550, 500, 450, 400, 350, 300, 250, 200, 150, 100, 50 Hz}
			400 Hz & + {1000, 800, 600, 500, 400, 300, 200, 100 Hz}
			- {900, 800, 750, 700, 650, 600, 550, 500, 450, 400, 350, 300, 200, 100 Hz}
			700 Hz & + {1500, 1200, 1000, 800, 600, 400, 300, 200, 100 Hz}
			- {1800, 1600, 1400, 1200,1000, 900, 800, 750, 700, 650, 600, 550, 500, 400, 300, 200, 100 Hz}
			1000 Hz & + {2000, 1600, 1300, 1000, 700, 500, 300, 200, 100 Hz}
			- {2800, 2400, 2000, 1800, 1600, 1400, 1200, 1100, 1000, 900, 800, 700, 600, 500, 400, 300, 200, 100 Hz}
			1400 Hz & + {2500, 2000, 1600, 1300, 1000, 700, 500, 300, 100 Hz}
			- {2800, 2400, 2000, 1800, 1600, 1400, 1200, 1100, 1000, 900, 800, 700, 600, 500, 400, 300, 200, 100 Hz}
		6.8 / 10	100, 125, 150, 200, 300, 400, 500, 600, 800, 1000, 1200, 1400, 1600, 2000, 2800 Hz/
			200 Hz & + {300, 200, 100 Hz}
			- {600, 550, 500, 450, 400, 350, 300, 200, 100 Hz}
			400 Hz & + {800, 600, 400, 300, 200, 100 Hz}
			- {1000, 900, 800, 700, 600, 500, 400, 300, 200, 100 Hz}
			700 Hz & + {900, 600, 400, 300, 200, 100 Hz}
			- {1000, 800, 700, 600, 500, 400, 300, 200, 100 Hz}
			1200 Hz & + {2000, 1400, 1000, 700, 500, 300, 200, 100 Hz}
			- {2800, 2200, 1600, 1400, 1200, 1000, 800, 700, 600, 500, 400, 300, 200, 100 Hz}
		5.3 / 10	100, 125, 150, 200, 300, 400, 500, 600, 800, 1000, 1200, 1400, 1600, 2000, 2800 Hz/
			200 Hz & + {600, 500, 400, 300, 200, 100 Hz}
			- {600, 550, 500, 450, 400, 300, 200, 100 Hz}
			400 Hz & + {800, 600, 400, 300, 200, 100 Hz}
			- {1100, 1000, 900, 800, 700, 600, 500, 400, 300, 200, 100 Hz}
			700 Hz & + {1300, 900, 600, 400, 300, 200, 100 Hz}
			- {1700, 1400, 1000, 800, 700, 600, 500, 400, 300, 200, 100 Hz}
			1200 Hz & + {1400, 700, 500, 300, 200, 100 Hz}
			- {2200, 1600, 1400, 1200, 800, 700, 600, 500, 400, 300, 200, 100 Hz}
	A3C1’	6.8 / 25	100, 150, 200, 250, 300, 400, 500, 600, 700, 800, 900, 1000, 1200, 1400, 1800, 2200, 2600, 3000, 3400 Hz/
			200 Hz & + {600, 500, 400, 300, 250, 200, 150, 100, 50 Hz}
			- {700, 650, 600, 550, 500, 450, 400, 350, 300, 250, 200, 150, 100, 50 Hz}
			400 Hz & + {800, 600, 500, 400, 300, 200, 100 Hz}
			- {1000, 900, 800, 750, 700, 650, 600, 550, 500, 450, 400, 350, 300, 200, 100 Hz}
			700 Hz & + {1800, 1500, 1200, 1000, 800, 600, 400, 300, 200, 100 Hz}
			- {1800, 1600, 1400, 1200,1000, 900, 800, 750, 700, 650, 600, 550, 500, 400, 300, 200, 100 Hz}
			1000 Hz & + {2500, 2000, 1600, 1300, 1000, 700, 500, 300, 200, 100 Hz}
			- {2800, 2400, 2000, 1800, 1600, 1400, 1200, 1100, 1000, 900, 800, 700, 600, 500, 400, 300, 200, 100 Hz}
			1400 Hz & + {3000, 2500, 2000, 1600, 1300, 1000, 700, 500, 300, 100 Hz}
			- {2800, 2400, 2000, 1800, 1600, 1400, 1200, 1100, 1000, 900, 800, 700, 600, 500, 400, 300, 200, 100 Hz}
		6.8 / 10	100, 125, 150, 200, 300, 400, 500, 600, 800, 1000, 1200, 1400, 1600, 2000, 2800 Hz/
			400 Hz & + {1000, 600, 400, 100 Hz}
			- {900, 800, 700, 500, 400, 200, 100 Hz}
			700 Hz & + {1300, 900, 600, 300, 200, 100 Hz}
			- {1000, 800, 700, 600, 500, 400, 300, 200, 100 Hz}
			1200 Hz & + {2000, 1400, 700, 300, 200, 100 Hz}
			- {2200, 1600, 1400, 1200, 1000, 800, 700, 600, 500, 400, 300, 200, 100 Hz}
		5.3 / 10	100, 125, 150, 200, 300, 400, 500, 600, 800, 1000, 1200, 1400, 1600, 2000, 2800 Hz/
			200 Hz & + {500, 400, 300, 200, 100 Hz}
			- {450, 400, 300, 200, 100 Hz}
			400 Hz & + {800, 600, 400, 300, 200, 100 Hz}
			- {1100, 900, 800, 700, 600, 500, 400, 300, 200, 100 Hz}
			700 Hz & + {1300, 900, 600, 400, 300, 200, 100 Hz}
			- {1400, 1000, 800, 700, 600, 500, 400, 300, 200, 100 Hz}
			1200 Hz & + {2000, 1400, 1000, 700, 500, 300, 200, 100 Hz}
			- {2800, 2200, 1400, 1200, 1000, 800, 700, 600, 500, 400, 300, 200, 100 Hz}
	G5/G9C8	5.3 / 25	125, 150, 200, 250, 300, 400, 500, 600, 800, 1000, 1200, 1400, 1600, 2000, 2600, 3000, 3400 Hz/
			200 Hz & + {500, 400, 300, 250, 200, 150, 100, 50 Hz}
			- {600, 550, 500, 450, 400, 350, 300, 250, 200, 150, 100, 50 Hz}
			300 Hz & + {800, 600, 400, 300, 200, 100 Hz}
			- {900, 800, 700, 650, 600, 550, 500, 450, 400, 350, 300, 200, 100 Hz}
			500 Hz & + {600, 400, 200, 100 Hz}
			- {1200, 1100, 900, 800, 700, 600, 500, 400, 300, 200, 100 Hz}
			700 Hz & + {1200, 800, 400, 100 Hz}
			- {1400, 1200, 1100, 1000, 900, 800, 700, 600, 500, 400, 300, 200, 100 Hz}
			1200 Hz & + {2000, 1600, 1300, 1000, 700, 400, 100 Hz}
			- {2400, 2000, 1800, 1600, 1400, 1200, 1000, 900, 800, 700, 600, 500, 400, 300, 200 Hz}
	G5/G9C1’	5.3 / 25	125, 150, 200, 250, 300, 400, 500, 600, 800, 1000, 1200, 1400, 1600, 2000, 2600, 3000, 3400 Hz/
			200 Hz & + {400, 300, 250, 200, 150, 100, 50 Hz}
			- {600, 550, 500, 450, 400, 350, 300, 250, 200, 150, 100, 50 Hz}
			300 Hz & + {600, 400, 300, 200, 100 Hz}
			- {900, 800, 700, 650, 600, 550, 500, 450, 400, 350, 300, 200, 100 Hz}
			500 Hz & + {1000, 800, 600, 400, 200, 100 Hz}
			- {1200, 1100, 900, 800, 700, 600, 500, 400, 300, 200, 100 Hz}
			700 Hz & + {1200, 800, 400, 100 Hz}
			- {1400, 1200, 1100, 1000, 900, 800, 700, 600, 500, 400, 300, 200, 100 Hz}
			1200 Hz & + {2000, 1600, 1300, 1000, 700, 400, 100 Hz}
			- {2400, 2000, 1800, 1600, 1400, 1200, 1000, 900, 800, 700, 600, 500, 400, 300, 200 Hz}
	T6N3	6.8 / 10	100, 200, 300, 400, 500, 700, 900, 1200, 1600, 2000 Hz/
			100 Hz & + {300, 250, 200, 150, 100, 50 Hz}
			- {300, 250, 200, 150, 100, 50 Hz}
			200 Hz & + {500, 450, 400, 350, 300, 250, 200, 150, 100, 50 Hz}
			- {500, 450, 400, 350, 300, 250, 200, 150, 100, 50 Hz}
			300 Hz & + {800, 700, 600, 500, 400, 300, 200, 150, 100 Hz}
			- {800, 700, 600, 500, 400, 300, 200, 150, 100 Hz}
			400 Hz & + {1100, 900, 700, 600, 500, 400, 300, 200, 100 Hz}
			- {1100, 900, 700, 600, 500, 400, 300, 200, 100 Hz}
			700 Hz & + {1500, 1200, 900, 700, 500, 400, 300, 200, 100 Hz}
			- {1500, 1200, 900, 700, 500, 400, 300, 200, 100 Hz}
	A7C8	6.8 / 25	100, 150, 200, 250, 300, 400, 500, 600, 700, 800, 900, 1000, 1200, 1400, 1800, 2200, 2600, 3000, 3400 Hz/
			400 Hz & + {600, 500, 400, 300, 200, 100 Hz}
			- {750, 700, 650, 600, 550, 500, 450, 400, 350, 300, 200, 100 Hz}
			700 Hz & + {1800, 1500, 1200, 1000, 800, 600, 400, 300, 200, 100 Hz}
			- {1600, 1400, 1200,1000, 900, 800, 750, 700, 650, 600, 550, 500, 400, 300, 200, 100 Hz}
			1000 Hz & + {2000, 1600, 1300, 1000, 700, 500, 300, 200, 100 Hz}
			- {2400, 2000, 1800, 1600, 1400, 1200, 1100, 1000, 900, 800, 700, 600, 500, 400, 300, 200, 100 Hz}
			1400 Hz & + {3000, 2500, 2000, 1600, 1300, 1000, 700, 500, 300, 100 Hz}
			- {2800, 2400, 2000, 1800, 1600, 1400, 1200, 1100, 1000, 900, 800, 700, 600, 500, 400, 300, 200, 100 Hz}
		5.3 / 25	100, 125, 150, 200, 250, 300, 350, 400, 500, 600, 700, 800, 1000, 1200, 1400, 1600, 2000, 2600, 3000, 3400 Hz/
			400 Hz & + {800, 600, 400, 300, 200, 100 Hz}
			- {1000, 900, 800, 700, 650, 600, 550, 500, 450, 400, 350, 300, 200, 100 Hz}
			700 Hz & + {1000, 800, 600, 400, 300, 200, 100 Hz}
			- {1600, 1400, 1200,1000, 900, 800, 700, 650, 600, 550, 500, 400, 300, 200, 100 Hz}
			1000 Hz & + {2000, 1600, 1300, 1000, 700, 500, 300, 200, 100 Hz}
			- {2400, 2000, 1800, 1600, 1400, 1200, 1000, 900, 800, 700, 600, 500, 400, 300, 200, 100 Hz}
			1400 Hz & + {2000, 1600, 1300, 1000, 700, 500, 300, 100 Hz}
			- {2800, 2400, 2000, 1800, 1600, 1400, 1200, 1000, 900, 800, 700, 600, 500, 400, 300, 200, 100 Hz}
		6.8 / 10	100, 125, 150, 200, 300, 400, 500, 600, 800, 1000, 1200, 1400, 1600, 2000, 2800 Hz/
			200 Hz & + {600, 500, 400, 300, 200, 100 Hz}
			- {750, 700, 650, 600, 550, 500, 450, 400, 350, 300, 200, 100 Hz}
			400 Hz & + {1000, 800, 600, 400, 300, 200, 100 Hz}
			- {1000, 900, 800, 700, 600, 500, 400, 300, 200, 100 Hz}
			700 Hz & + {1300, 900, 600, 400, 300, 200, 100 Hz}
			- {2000, 1700, 1000, 800, 700, 600, 500, 400, 300, 200, 100 Hz}
			1200 Hz & + {2000, 1400, 1000, 700, 500, 300, 100 Hz}
			- {2800, 2200, 1600, 1400, 1200, 1000, 800, 700, 600, 500, 400, 300, 200, 100 Hz}
		5.3 / 10	125, 150, 200, 300, 400, 500, 600, 800, 1000, 1200, 1400, 1600, 2000, 2800 Hz/
			200 Hz & + {600, 500, 400, 300, 200, 100 Hz}
			- {600, 550, 500, 450, 400, 300, 200, 100 Hz}
			400 Hz & + {600, 400, 300, 200, 100 Hz}
			- {1000, 900, 800, 700, 600, 500, 400, 300, 200, 100 Hz}
			700 Hz & + {1300, 900, 600, 400, 300, 200, 100 Hz}
			- {1400, 1000, 800, 700, 500, 300, 200, 100 Hz}
			1200 Hz & + {2000, 1400, 1000, 700, 500, 300, 100 Hz}
			- {1600, 1400, 1200, 1000, 700, 600, 500, 400, 300, 200, 100 Hz}
	A7C1’	6.8 / 25	100, 150, 200, 250, 300, 350, 400, 500, 600, 700, 800, 900, 1000, 1200, 1400, 1800, 2200, 2600, 3000, 3400 Hz/
			400 Hz & + {800, 600, 500, 400, 300, 200, 100 Hz}
			- {1200, 1000, 900, 800, 750, 700, 650, 600, 550, 500, 450, 400, 350, 300, 200, 100 Hz}
			700 Hz & + {1500, 1200, 1000, 800, 600, 400, 300, 200, 100 Hz}
			- {1800, 1600, 1400, 1200,1000, 900, 800, 750, 700, 650, 600, 550, 500, 400, 300, 200, 100 Hz}
			1000 Hz & + {2000, 1600, 1300, 1000, 700, 500, 300, 200, 100 Hz}
			- {2400, 2000, 1800, 1600, 1400, 1200, 1100, 1000, 900, 800, 700, 600, 500, 400, 300, 200, 100 Hz}
			1400 Hz & + {3000, 2500, 2000, 1600, 1300, 1000, 700, 500, 300, 100 Hz}
			- {2800, 2400, 2000, 1800, 1600, 1400, 1200, 1100, 1000, 900, 800, 700, 600, 500, 400, 300, 200, 100 Hz}
		5.3 / 25	100, 125, 150, 200, 250, 300, 350, 400, 500, 600, 700, 800, 1000, 1200, 1400, 1600, 2200, 2600, 3000, 3400 Hz/
			400 Hz & + {800, 600, 400, 300, 200, 100 Hz}
			- {600, 550, 500, 450, 400, 350, 300, 200, 100 Hz}
			700 Hz & + {1500, 1000, 800, 600, 400, 300, 200, 100 Hz}
			- {1400, 1200,1000, 900, 800, 700, 650, 600, 550, 500, 400, 300, 200, 100 Hz}
			1000 Hz & + {1600, 1300, 1000, 700, 500, 300, 200, 100 Hz}
			- {1800, 1600, 1400, 1200, 1000, 900, 800, 700, 600, 500, 400, 300, 200, 100 Hz}
			1400 Hz & + {2500, 2000, 1600, 1300, 1000, 700, 500, 300, 100 Hz}
			- {2400, 2000, 1800, 1600, 1400, 1200, 1000, 900, 800, 700, 600, 500, 400, 300, 200, 100 Hz}
		6.8 / 10	100, 125, 150, 200, 300, 400, 500, 600, 800, 1000, 1200, 1400, 1600, 2000, 2800 Hz/
			200 Hz & + {600, 500, 400, 300, 200, 100 Hz}
			- {700, 600, 500, 450, 400, 350, 300, 200, 100 Hz}
			400 Hz & + {1000, 800, 600, 400, 300, 200, 100 Hz}
			- {1100,1000, 900, 800, 700, 600, 500, 400, 300, 200, 100 Hz}
			700 Hz & + {1300, 900, 600, 400, 300, 200, 100 Hz}
			- {1700, 1400, 1000, 800, 700, 600, 500, 400, 300, 200, 100 Hz}
			1200 Hz & + {2000, 1400, 1000, 700, 500, 300, 100 Hz}
			- {2800, 2200, 1600, 1400, 1200, 800, 700, 600, 500, 400, 300, 200, 100 Hz}
		5.3 / 10	100, 125, 150, 200, 300, 400, 500, 600, 800, 1000, 1200, 1400, 1600, 2000, 2800 Hz/
			200 Hz & + {600, 500, 400, 300, 200, 100 Hz}
			- {900, 800, 700, 600, 550, 500, 450, 400, 300, 200, 100 Hz}
			400 Hz & + {1000, 800, 600, 400, 300, 200, 100 Hz}
			- {1100,1000, 900, 800, 700, 600, 500, 400, 300, 200, 100 Hz}
			700 Hz & + {900, 600, 400, 300, 200, 100 Hz}
			- {1700, 1400, 1000, 800, 700, 600, 500, 400, 300, 200, 100 Hz}
			1200 Hz & + {2000, 1400, 1000, 700, 500, 300, 100 Hz}
			- {2200, 1600, 1400, 1200, 1000, 800, 700, 600, 500, 400, 300, 200, 100 Hz}
E12DNA-Echinomycin	A3C8	6.8 / 25	100, 200, 300, 400, 500, 600, 800, 1000, 1400, 1800, 2200, 2600, 3000, 3500 Hz/
			200 Hz & + {800, 700, 600, 550, 500, 450, 400, 350, 300, 250, 200, 100 Hz}
			- {600, 500, 400, 300, 200, 100 Hz}
			300 Hz & + {900, 800, 700, 600, 500, 400, 300, 200, 100 Hz}
			- {800, 600, 400, 300, 200, 100 Hz}
			400 Hz & + {1100, 900, 800, 600, 400, 300, 200, 100 Hz}
			- {800, 600, 400, 300, 200, 100 Hz}
			600 Hz & + {1400, 1200, 1100, 900, 800, 700, 600, 500, 400, 300, 200, 100 Hz}
			- {1300, 1000, 700, 400, 200, 100 Hz}
			1200 Hz & + {2200, 1500, 1300, 1100, 900, 800, 700, 600, 500, 400, 200 Hz}
			- {2500, 2000, 1500, 1000, 700, 400, 200, Hz}
		5.3 / 25	100, 200, 300, 400, 500, 600, 800, 1000, 1400, 1800, 2200, 2600, 3000, 3500 Hz/
			200 Hz & + {800, 700, 600, 550, 500, 450, 400, 350, 300, 250, 200, 100 Hz}
			- {600, 500, 400, 300, 200, 100 Hz}
			300 Hz & + {900, 800, 700, 600, 500, 400, 300, 200, 100 Hz}
			- {1000, 800, 600, 400, 300, 200, 100 Hz}
			400 Hz & + {1400, 1200, 1100, 1000, 900, 800, 700, 600, 500, 400, 300, 200, 100 Hz}
			- {1000, 800, 600, 400, 300, 200, 100 Hz}
			600 Hz & + {1800, 1400, 1200, 1100, 1000, 900, 800, 700, 600, 500, 400, 300, 200, 100 Hz}
			- {1600, 1000, 700, 400, 200, 100 Hz}
			1200 Hz & + {2500, 2200, 1800, 1500, 1300, 1100, 1000, 900, 800, 700, 600, 500, 400, 200 Hz}
			- {2500, 2000, 1500, 1000, 400, 200, Hz}
		6.8 / 10	100, 300, 400, 600, 800, 1000, 1200, 1400, 1600, 2000, 2800 Hz/
			200 Hz & + {600, 400, 300, 200, 100 Hz}
			- {600, 500, 450, 400, 300, 200, 100 Hz}
			300 Hz & + {800, 700, 500, 300, 200, 100 Hz}
			- {800, 700, 600, 500, 400, 300, 200, 100 Hz}
			400 Hz & + {800, 700, 600, 500, 400, 300, 200, 100 Hz}
			- {900, 800, 700, 600, 500, 400, 300, 200, 100 Hz}
			700 Hz & + {900, 500, 300, 100 Hz}
			- {1400, 1000, 800, 700, 400, 200, 100 Hz}
			1200 Hz & + {1200, 900, 700, 500, 300, 100 Hz}
			- {1200, 900, 700, 500, 300, 100 Hz}
	A3C1’	6.8 / 10	100, 300, 400, 600, 800, 1000, 1200, 1400, 1600, 2000, 2800 Hz/
			200 Hz & + {500, 400, 300, 200, 100 Hz}
			- {600, 500, 450, 400, 300, 200, 100 Hz}
			300 Hz & + {900, 800, 700, 500, 300, 200, 100 Hz}
			- {700, 600, 500, 400, 300, 200, 100 Hz}
			400 Hz & + {800, 700, 600, 500, 400, 300, 200, 100 Hz}
			- {1000, 900, 800, 700, 600, 500, 400, 300, 200, 100 Hz}
			700 Hz & + {1200, 900, 700, 500, 300, 100 Hz}
			- {1400, 1000, 800, 700, 600, 500, 400, 300, 200, 100 Hz}
			1200 Hz & + {1500, 1200, 900, 700, 500, 300, 100 Hz}
			- {1500, 1200, 900, 700, 500, 300, 100 Hz}
	G5C8	5.3 / 25	100, 200, 300, 400, 500, 600, 800, 1000, 1400, 1800, 2200, 2600, 3000, 3500 Hz/
			200 Hz & + {800, 700, 600, 550, 500, 450, 400, 350, 300, 250, 200, 100 Hz}
			- {600, 500, 400, 300, 200, 100 Hz}
			300 Hz & + {1000, 900, 800, 700, 600, 500, 400, 300, 200, 100 Hz}
			- {1000, 800, 600, 400, 300, 200, 100 Hz}
			400 Hz & + {1400, 1200, 1100, 1000, 900, 800, 700, 600, 500, 400, 300, 200, 100 Hz}
			- {1000, 800, 600, 400, 300, 200, 100 Hz}
			600 Hz & + {1800, 1600, 1400, 1200, 1100, 1000, 900, 800, 700, 600, 500, 400, 300, 200, 100 Hz}
			- {1600, 1300, 1000, 700, 400, 200, 100 Hz}
			1200 Hz & + {2500, 2200, 1800, 1500, 1300, 1100, 1000, 900, 800, 700, 600, 500, 400, 200 Hz}
			- {2500, 2000, 1500, 1000, 700, 400, 200, Hz}
		5.3 / 35	150, 200, 300, 400, 500, 600, 700, 800, 900, 1200, 1400, 1800, 2200, 2600 Hz/
			200 Hz & + {600, 500, 400, 300, 200, 100 Hz}
			- {650, 600, 500, 400, 300, 200, 100 Hz}
			400 Hz & + {1000, 900, 800, 700, 600, 500, 400, 300, 200, 100 Hz}
			- {900, 800, 700, 600, 500, 400, 300, 200, 100 Hz}
			800 Hz & + {1600, 1400, 1200, 1000, 800, 600, 500, 400, 200 Hz}
			- {1600, 1400, 1200, 1000, 800, 600, 500, 400, 200 Hz}
		5.3 / 10	150, 200, 300, 400, 500, 600, 700, 800, 900, 1200, 1400, 1800, 2200, 2600 Hz/
			200 Hz & + {600, 500, 400, 300, 200, 100 Hz}
			- {600, 500, 400, 300, 200, 100 Hz}
			400 Hz & + {1200, 1000, 900, 800, 700, 600, 500, 400, 300, 200, 100 Hz}
			- {1200, 1000, 900, 800, 700, 600, 500, 400, 300, 200, 100 Hz}
			800 Hz & + {1600, 1400, 1200, 1000, 800, 600, 500, 400, 200 Hz}
			- {1600, 1400, 1200, 1000, 800, 600, 500, 400, 200 Hz}
	G9C8	5.3 / 25	100, 200, 300, 400, 500, 600, 800, 1000, 1400, 1800, 2200, 2600, 3000, 3500 Hz/
			200 Hz & + {800, 700, 600, 550, 500, 450, 400, 350, 300, 250, 200, 100 Hz}
			- {600, 500, 400, 300, 200, 100 Hz}
			300 Hz & + {1000, 900, 800, 700, 600, 500, 400, 300, 200, 100 Hz}
			- {1000, 800, 600, 400, 300, 200, 100 Hz}
			400 Hz & + {1400, 1200, 1100, 1000, 900, 800, 700, 600, 500, 400, 300, 200, 100 Hz}
			- {1000, 800, 600, 400, 300, 200, 100 Hz}
			600 Hz & + {1800, 1600, 1400, 1200, 1100, 1000, 900, 800, 700, 600, 500, 400, 300, 200, 100 Hz}
			- {1600, 1300, 1000, 700, 400, 200, 100 Hz}
			1200 Hz & + {2500, 2200, 1800, 1500, 1300, 1100, 1000, 900, 800, 700, 600, 500, 400, 200 Hz}
			- {2500, 2000, 1500, 1000, 700, 400, 200, Hz}
	T6N3	6.9 / 25	100, 150, 200, 250, 300, 350, 400, 500, 700, 900 Hz/
			100 Hz & + {300, 250, 200, 150, 100, 50 Hz}
			- {300, 250, 200, 150, 100, 50 Hz}
			150 Hz & + {400, 300, 250, 200, 150, 100, 50 Hz}
			- {400, 300, 250, 200, 150, 100, 50 Hz}
			200 Hz & + {500, 400, 300, 200, 100 Hz}
			- {500, 400, 300, 200, 100 Hz}
			250 Hz & + {600, 500, 400, 300, 200, 100 Hz}
			- {600, 500, 400, 300, 200, 100 Hz}
			300 Hz & + {400, 300, 200, 100 Hz}
			- {400, 300, 200, 100 Hz}
	A7C8	6.8 / 25	100, 200, 300, 400, 500, 600, 800, 1000, 1400, 1800, 2200, 2600, 3000, 3500 Hz/
			200 Hz & + {800, 700, 600, 550, 500, 450, 400, 350, 300, 250, 200, 100 Hz}
			- {600, 500, 400, 300, 200, 100 Hz}
			300 Hz & + {900, 800, 700, 600, 500, 400, 300, 200, 100 Hz}
			- {1000, 800, 600, 400, 300, 200, 100 Hz}
			400 Hz & + {1300, 1200, 1100, 1000, 900, 800, 700, 600, 500, 400, 300, 200, 100 Hz}
			- {1000, 800, 600, 400, 300, 200, 100 Hz}
			600 Hz & + {1600, 1400, 1200, 1100, 1000, 900, 800, 700, 600, 500, 400, 300, 200, 100 Hz}
			- {1000, 700, 400, 200, 100 Hz}
			1200 Hz & + {2200, 1800, 1500, 1300, 1100, 1000, 900, 800, 700, 600, 500, 400, 200 Hz}
			- {2000, 1500, 700, 400, 200, Hz}
		5.3 / 25	100, 200, 300, 400, 500, 600, 800, 1000, 1400, 1800, 2200, 2600, 3000, 3500 Hz/
			200 Hz & + {800, 700, 600, 550, 500, 450, 400, 350, 300, 250, 200, 100 Hz}
			- {600, 500, 400, 300, 200, 100 Hz}
			300 Hz & + {800, 700, 600, 500, 400, 300, 200, 100 Hz}
			- {800, 600, 400, 300, 200, 100 Hz}
			400 Hz & + {1000, 900, 800, 700, 600, 500, 400, 300, 200, 100 Hz}
			- {800, 600, 400, 300, 200, 100 Hz}
			600 Hz & + {1400, 1200, 1100, 1000, 900, 800, 700, 600, 500, 400, 300, 200, 100 Hz}
			- {1600, 1300, 1000, 700, 400, 200, 100 Hz}
			1200 Hz & + {1800, 1500, 1300, 1100, 1000, 900, 800, 700, 600, 500, 400, 200 Hz}
			- {2000, 1500, 1000, 700, 400, 200, Hz}
		6.8 / 10	100, 300, 400, 600, 800, 1000, 1200, 1400, 1600, 2000, 2800 Hz/
			200 Hz & + {500, 400, 300, 200, 100 Hz}
			- {600, 500, 450, 400, 300, 200, 100 Hz}
			300 Hz & + {900, 800, 700, 500, 300, 200, 100 Hz}
			- {800, 700, 600, 500, 400, 300, 200, 100 Hz}
			400 Hz & + {1000, 800, 700, 600, 500, 400, 300, 200, 100 Hz}
			- {1000, 900, 800, 700, 600, 500, 400, 300, 200, 100 Hz}
			700 Hz & + {1200, 900, 700, 500, 300, 100 Hz}
			- {1400, 1000, 800, 700, 600, 500, 400, 300, 200, 100 Hz}
			1200 Hz & + {1500, 1200, 900, 700, 500, 300, 100 Hz}
			- {1500, 1200, 900, 700, 500, 300, 100 Hz}
		5.3 / 10	100, 300, 400, 600, 800, 1000, 1200, 1400, 1600, 2000, 2800 Hz/
			200 Hz & + {600, 500, 400, 300, 200, 100 Hz}
			- {600, 500, 400, 300, 200, 100 Hz}
			300 Hz & + {900, 800, 700, 500, 300, 200, 100 Hz}
			- {800, 700, 600, 500, 400, 300, 200, 100 Hz}
			400 Hz & + {1000, 800, 700, 600, 500, 400, 300, 200, 100 Hz}
			- {1000, 900, 800, 700, 600, 500, 400, 300, 200, 100 Hz}
			700 Hz & + {1200, 900, 700, 500, 300, 100 Hz}
			- {1700, 1400, 1000, 800, 700, 600, 500, 400, 300, 200, 100 Hz}
			1200 Hz & + {1500, 1200, 900, 700, 500, 300, 100 Hz}
			- {1500, 1200, 900, 700, 500, 300, 100 Hz}
	A7C1’	6.8 / 25	100, 200, 300, 400, 500, 600, 800, 1000, 1400, 1800, 2200, 2600, 3000, 3500 Hz/
			200 Hz & + {800, 700, 600, 550, 500, 450, 400, 350, 300, 250, 200, 100 Hz}
			- {600, 500, 400, 300, 200, 100 Hz}
			300 Hz & + {1000, 900, 800, 700, 600, 500, 400, 300, 200, 100 Hz}
			- {800, 600, 400, 300, 200, 100 Hz}
			400 Hz & + {1300, 1200, 1100, 1000, 900, 800, 700, 600, 500, 400, 300, 200, 100 Hz}
			- {1000, 800, 600, 400, 300, 200, 100 Hz}
			600 Hz & + {1800, 1400, 1200, 1100, 1000, 900, 800, 700, 600, 500, 400, 300, 200, 100 Hz}
			- {1600, 1000, 700, 400, 200, 100 Hz}
			1200 Hz & + {2200, 1800, 1500, 1300, 1100, 1000, 900, 800, 700, 600, 500, 400, 200 Hz}
			- {2000, 1500, 1000, 700, 400, 200, Hz}
		5.3 / 25	100, 200, 300, 400, 500, 600, 800, 1000, 1400, 1800, 2200, 2600, 3000, 3500 Hz/
			200 Hz & + {800, 700, 600, 550, 500, 450, 400, 350, 300, 250, 200, 100 Hz}
			- {600, 500, 400, 300, 200, 100 Hz}
			300 Hz & + {900, 800, 700, 600, 500, 400, 300, 200, 100 Hz}
			- {800, 600, 400, 300, 200, 100 Hz}
			400 Hz & + {1400, 1300, 1200, 1100, 1000, 900, 800, 700, 600, 500, 400, 300, 200, 100 Hz}
			- {1000, 800, 600, 400, 300, 200, 100 Hz}
			600 Hz & + {1800, 1600, 1400, 1200, 1100, 1000, 900, 800, 700, 600, 500, 400, 300, 200, 100 Hz}
			- {1600, 1300, 1000, 700, 400, 200, 100 Hz}
			1200 Hz & + {2500, 2200, 1800, 1500, 1300, 1100, 1000, 900, 800, 700, 600, 500, 400, 200 Hz}
			- {2000, 1500, 1000, 700, 400, 200, Hz}
		6.8 / 10	100, 200, 300, 400, 600, 800, 1000, 1200, 1400, 1600, 2000, 2800 Hz/
			200 Hz & + {600, 500, 400, 300, 200, 100 Hz}
			- {600, 500, 450, 400, 300, 200, 100 Hz}
			300 Hz & + {900, 800, 700, 500, 300, 200, 100 Hz}
			- {800, 700, 600, 500, 400, 300, 200, 100 Hz}
			400 Hz & + {1000, 800, 700, 600, 500, 400, 300, 200, 100 Hz}
			- {800, 700, 600, 500, 400, 300, 200, 100 Hz}
			700 Hz & + {1200, 900, 700, 500, 300, 100 Hz}
			- {1400, 1000, 800, 700, 600, 500, 400, 300, 200, 100 Hz}
			1200 Hz & + {1200, 900, 700, 500, 300, 100 Hz}
			- {1200, 900, 700, 500, 300, 100 Hz}
		5.3 / 10	100, 200, 300, 400, 600, 800, 1000, 1200, 1400, 1600, 2000, 2800 Hz/
			200 Hz & + {400, 300, 200, 100 Hz}
			- {600, 500, 400, 300, 200, 100 Hz}
			300 Hz & + {500, 300, 200, 100 Hz}
			- {800, 700, 600, 500, 400, 300, 200, 100 Hz}
			400 Hz & + {1000, 700, 600, 500, 400, 300, 200, 100 Hz}
			- {1100, 1000, 900, 800, 700, 600, 500, 400, 300, 200, 100 Hz}
			700 Hz & + {900, 700, 500, 300, 100 Hz}
			- {1700, 1400, 1000, 800, 700, 600, 500, 400, 300, 200, 100 Hz}
			1200 Hz & + {1200, 900, 700, 500, 300, 100 Hz}
			- {1500, 1200, 900, 700, 500, 300, 100 Hz}
AcDNA	T4N3	5.3 / 10	100, 150, 200, 300, 400, 500, 600, 700, 800, 900, 1000, 1200, 1400, 1600, 1800 Hz/
			100 Hz & + {300, 250, 150, 100, 50 Hz}
			- {200 150,100, 50 Hz}
			200 Hz & + {500, 450, 400, 350, 300, 250, 200, 150, 100, 50 Hz}
			- {500, 450, 400, 350, 300, 250, 200, 100 Hz}
			300 Hz & + {800, 700, 600, 500, 400, 300, 200, 100 Hz}
			- {700, 600, 500, 400, 300, 200, 100 Hz}
			400 Hz & + {1100, 900, 700, 600, 500, 400, 300, 200, 100 Hz}
			- {900, 700, 500, 400, 300, 200, 100 Hz}
	T6N3	5.3 / 10	150, 200, 300, 400, 500, 600, 700, 800, 900, 1000, 1200, 1400, 1600, 1800 Hz/
			200 Hz & + {500, 450, 400, 350, 300, 200, 150, 100 Hz}
			- {500, 400, 300, 200, 100 Hz}
			300 Hz & + {900, 800, 700, 600, 500, 400, 300, 200, 100 Hz}
			- {800, 700, 600, 500, 400, 300, 200, 100 Hz}
			400 Hz & + {1200, 1000, 900, 800, 700, 600, 500, 400, 300, 200, 100 Hz}
			- {1000, 700, 500, 400, 300, 200, 100 Hz}
			700 Hz & + {1600, 1300, 1000, 800, 700, 600, 500, 400, 300, 200, 100 Hz}
			- {1700, 1300, 1000, 800, 600, 500, 400, 300, 200, 100 Hz}
			1000 Hz & + {2000, 1600, 1100, 800, 700, 600, 500, 400, 300, 200, 100 Hz}
			- {2000, 1500, 1100, 900, 700, 500, 300, 200, 100 Hz}
	T10N3	5.3 / 10	150, 200, 300, 400, 500, 600, 700, 800, 900, 1000, 1200, 1400, 1600, 1800 Hz/
			200 Hz & + {600, 500, 450, 400, 350, 300, 200, 150, 100 Hz}
			- {600, 500, 400, 300, 200, 100 Hz}
			300 Hz & + {800, 700, 600, 500, 400, 300, 200, 100 Hz}
			- {700, 600, 500, 400, 300, 200, 100 Hz}
			400 Hz & + {1000, 900, 800, 700, 600, 500, 400, 300, 200, 100 Hz}
			- {700, 500, 400, 300, 200, 100 Hz}
			700 Hz & + {2000, 1600, 1300, 1000, 800, 700, 600, 500, 400, 300, 200, 100 Hz}
			- {1700, 1300, 1000, 800, 600, 500, 400, 300, 200, 100 Hz}
			1000 Hz & + {2500, 2000, 1600, 1100, 800, 700, 600, 500, 400, 300, 200, 100 Hz}
			- {2000, 1500, 1100, 900, 700, 500, 300, 200, 100 Hz}
	G7N1	5.3 / 25	100, 150, 200, 250, 300, 400, 500, 600, 700, 900, 1200, 1600 Hz/
			100 Hz & + {350, 300, 250, 200, 150, 100, 50 Hz}
			- {300, 250, 200, 150, 100, 50 Hz}
			200 Hz & + {600, 500, 450, 400, 350, 300, 200, 150, 100, 50 Hz}
			- {400, 300, 200, 150, 100, 50 Hz}
			300 Hz & + {900, 800, 700, 600, 500, 400, 300, 200, 100 Hz}
			- {600, 500, 400, 300, 200, 100 Hz}
			400 Hz & + {1100, 900, 800, 700, 600, 500, 400, 300, 200, 100 Hz}
			- {700, 500, 400, 300, 200, 100 Hz}
			700 Hz & + {1600, 1300, 1000, 800, 600, 500, 400, 300, 200, 100 Hz}
			- {1100, 800, 600, 400, 300, 200, 100 Hz}
	G7C8	5.3 / 25	200, 250, 300, 400, 500, 600, 700, 800, 900, 1000, 1200, 1400, 1800, 2200, 2600, 3000 Hz/
			200 Hz & + {500, 400, 300, 200, 100 Hz}
			- {600, 500, 450, 400, 350, 300, 250, 200, 100, 50 Hz}
			300 Hz & + {700, 600, 500, 400, 300, 100 Hz}
			- {900, 800, 700, 600, 500, 400, 300, 200, 100 Hz}
			400 Hz & + {800, 500, 300, 200, 100 Hz}
			- {1000, 900, 800, 700, 600, 500, 400, 300, 200, 100 Hz}
			700 Hz & + {1700, 1200, 800, 600, 400, 200 Hz}
			- {2000, 1400, 1200, 1000, 900, 800, 700, 600, 500, 400, 300, 200, 100 Hz}
			1000 Hz & + {2000, 1000, 600, 400, 200 Hz}
			- {2000, 1800, 1500, 1300, 1100, 900, 800, 700, 600, 500, 400, 300, 200, 100 Hz}
	G7C1’	5.3 / 25	150, 200, 250, 300, 400, 500, 700, 900, 1200, 1600, 2000, 2400 Hz/
			200 Hz & + {400, 300, 100 Hz}
			- {600, 550, 500, 400, 300, 250, 200, 100 Hz}
			300 Hz & + {400, 300, 200, 100 Hz}
			- {900, 800, 700, 600, 500, 400, 300, 200, 100 Hz}
			400 Hz & + {800, 400, 300, 200, 100 Hz}
			- {1100, 900, 800, 700, 600, 500, 400, 300, 200, 100 Hz}
			700 Hz & + {900, 700, 500, 300, 200, 100 Hz}
			- {1700, 1500, 1300, 1100, 900, 800, 700, 600, 500, 400, 300, 200, 100 Hz}
AcDNA-Actinomycin d	T4N3	5.3 / 10	100, 150, 200, 300, 400, 500, 600, 700, 800, 900, 1000, 1200, 1400, 1600, 1800 Hz/
			100 Hz & + {350, 300, 250, 200, 150, 100, 50 Hz}
			- {250, 200, 150,100, 50 Hz}
			200 Hz & + {600, 500, 450, 400, 350, 300, 250, 200, 150, 100, 50 Hz}
			- {600, 500, 450, 400, 350, 300, 250, 200, 150, 100, 50 Hz}
			300 Hz & + {800, 700, 600, 500, 400, 350, 300, 250, 200, 150, 100, 50 Hz}
			- {800, 600, 500, 400, 350, 300, 250, 200, 150, 100, 50 Hz}
			400 Hz & + {1100, 900, 700, 600, 500, 400, 300, 200, 100 Hz}
			- {1100, 900, 700, 600, 500, 400, 300, 200, 100 Hz
			1000 Hz & + {1500, 1200, 900, 700, 500, 400, 300, 200, 100 Hz}
			- {1500, 1200, 900, 700, 500, 400, 300, 200, 100 Hz}}
	T6aN3	5.3 / 10	100, 150, 200, 250, 300, 400, 500, 700, 900, 1200, 1600, 2000 Hz/
			100 Hz & + {250, 200, 150, 100, 50 Hz}
			- {250, 200, 150,100, 50 Hz}
			200 Hz & + {600, 500, 400, 300, 250, 200, 150, 100, 50 Hz}
			- {600, 500, 400, 300, 250, 200, 150, 100, 50 Hz}
			300 Hz & + {800, 700, 600, 500, 400, 300, 200, 100 Hz}
			- {600, 500, 400, 300, 200, 100 Hz}
			400 Hz & + {800, 700, 600, 500, 400, 300, 200, 100 Hz}
			- {900, 800, 700, 600, 500, 400, 300, 200, 100 Hz}
			700 Hz & + {1000, 900, 800, 700, 600, 500, 400, 300, 200, 100 Hz}
			- {900, 800, 700, 600, 500, 400, 300, 200, 100 Hz}
	T6bN3	5.3 / 10	100, 150, 200, 250, 300, 400, 500, 700, 900, 1200, 1600, 2000 Hz/
			100 Hz & + {300, 250, 200, 150, 100, 50 Hz}
			- {300, 250, 200, 150,100, 50 Hz}
			200 Hz & + {600, 500, 400, 300, 250, 200, 150, 100, 50 Hz}
			- {400, 300, 250, 200, 150, 100, 50 Hz}
			300 Hz & + {900, 800, 700, 600, 500, 400, 300, 200, 100 Hz}
			- {800, 700, 600, 500, 400, 300, 200, 100 Hz}
			400 Hz & + {900, 800, 700, 600, 500, 400, 300, 200, 100 Hz}
			- {800, 700, 600, 500, 400, 300, 200, 100 Hz}
			700 Hz & + {1000, 900, 800, 700, 600, 500, 400, 300, 200, 100 Hz}
			- {1000, 900, 800, 700, 600, 500, 400, 300, 200, 100 Hz}
	T10aN3	5.3 / 10	100, 150, 200, 250, 300, 400, 500, 700, 900, 1200, 1600, 2000 Hz/
			100 Hz & + {300, 250, 200, 150, 100, 50 Hz}
			- {250, 200, 150,100, 50 Hz}
			200 Hz & + {400, 300, 250, 200, 150, 100, 50 Hz}
			- {500, 400, 300, 250, 200, 150, 100, 50 Hz}
			300 Hz & + {600, 500, 400, 300, 200, 100 Hz}
			- {600, 500, 400, 300, 200, 100 Hz}
			400 Hz & + {800, 700, 600, 500, 400, 300, 200, 100 Hz}
			- {500, 400, 300, 200, 100 Hz}
			700 Hz & + {900, 800, 700, 600, 500, 400, 300, 200, 100 Hz}
			- {900, 800, 700, 600, 500, 400, 300, 200, 100 Hz}
	T10bN3	5.3 / 10	100, 150, 200, 250, 300, 400, 500, 700, 900, 1200, 1600, 2000 Hz/
			100 Hz & + {250, 200, 150, 100, 50 Hz}
			- {200, 150,100, 50 Hz}
			200 Hz & + {400, 300, 250, 200, 150, 100, 50 Hz}
			- {400, 300, 250, 200, 150, 100, 50 Hz}
			300 Hz & + {600, 500, 400, 300, 200, 100 Hz}
			- {700, 600, 500, 400, 300, 200, 100 Hz}
			400 Hz & + {900, 800, 700, 600, 500, 400, 300, 200, 100 Hz}
			- {800, 700, 600, 500, 400, 300, 200, 100 Hz}
			700 Hz & + {1000, 900, 800, 700, 600, 500, 400, 300, 200, 100 Hz}
			- {1000, 900, 800, 700, 600, 500, 400, 300, 200, 100 Hz}
	G7aN1	5.3 / 25	100, 150, 200, 250, 300, 400, 500, 700, 900, 1200, 1600 Hz/
			100 Hz & + {300, 250, 200, 150, 100, 50 Hz}
			- {300, 250, 200, 150,100, 50 Hz}
			200 Hz & + {500, 400, 300, 250, 200, 150, 100, 50 Hz}
			- {600, 500, 400, 300, 250, 200, 150, 100, 50 Hz}
			300 Hz & + {800, 700, 600, 500, 400, 300, 200, 100 Hz}
			- {800, 700, 600, 500, 400, 300, 200, 100 Hz}
			400 Hz & + {1100, 900, 800, 700, 600, 500, 400, 300, 200, 100 Hz}
			- {1100, 900, 800, 700, 600, 500, 400, 300, 200, 100 Hz}
			700 Hz & + {1300, 1000, 800, 600, 500, 400, 300, 200, 100 Hz}
			- {1300, 1000, 800, 600, 500, 400, 300, 200, 100 Hz}
	G7bN1	5.3 / 25	100, 150, 200, 250, 300, 400, 500, 700, 900, 1200, 1600 Hz/
			100 Hz & + {300, 250, 200, 150, 100, 50 Hz}
			- {300, 250, 200, 150,100, 50 Hz}
			200 Hz & + {500, 400, 300, 200, 100 Hz}
			- {500, 400, 300, 200, 100 Hz}
			400 Hz & + {900, 700, 500, 300, 200 Hz}
			- {900, 700, 500, 300, 200, 100 Hz}
			1000 Hz & + {1500, 1200, 900, 700, 500, 300, 100 Hz}
			- {1500, 1200, 900, 700, 500, 300, 100 Hz}
	G7aC8	5.3 / 25	150, 200, 300, 400, 500, 700, 900, 1200, 1600, 2000 Hz/
			150 Hz & + {400, 300, 200, 100, 50 Hz}
			- {450, 400, 350, 300, 250, 200, 150,100, 50 Hz}
			200 Hz & + {400, 300, 250, 200, 150, 100, 50 Hz}
			- {500, 400, 300, 250, 200, 150, 100, 50 Hz}
			300 Hz & + {900, 800, 700, 600, 500, 400, 300, 200, 100 Hz}
			- {900, 800, 700, 600, 500, 400, 300, 200, 100 Hz}
			400 Hz & + {900, 800, 700, 600, 500, 400, 300, 200, 100 Hz}
			- {1000, 900, 800, 700, 600, 500, 400, 300, 200, 100 Hz}
			700 Hz & + {900, 800, 700, 600, 500, 400, 300, 200, 100 Hz}
			- {1200, 1100, 1000, 900, 800, 700, 600, 500, 400, 300, 200, 100 Hz}
	G7bC8	5.3 / 25	150, 200, 300, 400, 500, 700, 900, 1200, 1600, 2000 Hz/
			150 Hz & + {400, 300, 200, 100, 50 Hz}
			- {450, 400, 350, 300, 250, 200, 150,100, 50 Hz}
			200 Hz & + {600, 500, 400, 300, 250, 200, 150, 100, 50 Hz}
			- {700, 600, 500, 400, 300, 250, 200, 150, 100, 50 Hz}
			300 Hz & + {900, 800, 700, 600, 500, 400, 300, 200, 100 Hz}
			- {900, 800, 700, 600, 500, 400, 300, 200, 100 Hz}
			400 Hz & + {900, 800, 700, 600, 500, 400, 300, 200, 100 Hz}
			- {1200, 1100, 1000, 900, 800, 700, 600, 500, 400, 300, 200, 100 Hz}
			700 Hz & + {900, 800, 700, 600, 500, 400, 300, 200, 100 Hz}
			- {1200, 1100, 1000, 900, 800, 700, 600, 500, 400, 300, 200, 100 Hz}
	G7aC1’	5.3 / 25	150, 200, 300, 400, 500, 700, 900, 1200, 1600, 2000, 2400 Hz/
			200 Hz & + {500, 400, 300, 200 Hz}
			- {600, 550, 500, 450, 400, 350, 300, 250, 200, 100 Hz}
			300 Hz & + {900, 700, 600, 500, 400, 300, 200, 100 Hz}
			- {700, 600, 500, 400, 300, 200, 100 Hz}
			400 Hz & + {800, 700, 600, 500, 400, 300, 200, 100 Hz}
			- {700, 600, 500, 400, 300, 200, 100 Hz}
			700 Hz & + {1300, 1100, 900, 800, 700, 600, 500, 400, 300, 200, 100 Hz}
			- {1500, 1300, 1100, 900, 700, 500, 400, 300, 200, 100 Hz}
	G7bC1’	5.3 / 25	150, 200, 250, 300, 400, 500, 700, 900, 1200, 1600, 2000, 2400 Hz/
			150 Hz & + {400, 300, 200, 100 Hz}
			- {450, 400, 300, 250, 200, 100 Hz}
			200 Hz & + {500, 400, 300, 200, 100 Hz}
			- {500, 450, 400, 350, 300, 250, 200, 100 Hz}
			300 Hz & + {800, 600, 500, 400, 300, 200, 100 Hz}
			- {700, 600, 500, 400, 300, 200, 100 Hz}
			400 Hz & + {900, 700, 600, 500, 400, 300, 200, 100 Hz}
			- {800, 700, 600, 500, 400, 300, 200, 100 Hz}
			700 Hz & + {1100, 900, 700, 500, 400, 300, 200, 100 Hz}
			- { 900, 700, 500, 400, 300, 200, 100 Hz}
